# Supplementary material for: CANDIDATE: A tool for generating anonymous participant-linking IDs in multi-session studies
Source: PLoS One. 2021 Dec 15;16(12):e0260569. doi: 10.1371/journal.pone.0260569 (PMC8673636; doi:10.1371/journal.pone.0260569)
Supplement: S1 File — (TXT) [file pone.0260569.s001.txt]

Source code are available on GitHub: https://github.com/frode-sandnes/CANDIDATE. A live version of the tool can be accessed at: https://www.cs.oslomet.no/~frodes/CANDIDATE/.
